# Supplementary material for: Preparation, Characterization, and Application of Modified Starch/Chitosan/Sweet Orange Oil Microcapsules
Source: Foods. 2022 Aug 2;11(15):2306. doi: 10.3390/foods11152306 (PMC9368646; doi:10.3390/foods11152306)
Supplement: Supplementary file 1 [file foods-11-02306-s001.zip]

Archive with 1 entries (1 files):
- foods-1830407-supplementary.pdf
